# Supplementary material for: Comparing de novo transcriptome assembly tools in di- and autotetraploid non-model plant species
Source: BMC Bioinformatics. 2021 Mar 22;22:146. doi: 10.1186/s12859-021-04078-8 (PMC7986043; doi:10.1186/s12859-021-04078-8)
Supplement: Supplementary file 1 — Additional file 1: Detailed metadata description of individual samples. [file 12859_2021_4078_MOESM1_ESM.xlsx]

## Sheet: Tabelle1
Additional file 1: Detailed metadata description of individual samples.
Species	Accession	Isolate	Ploidy	Library type	Selection	Tissue	Strandness	Read length	Estimated average input size	# M reads raw	% rRNA before filtering	# M reads after preprocessing	% GC	% duplications
Acer platanoides	SRR12606281	37006	diploid	paired-end	poly-A	leaves	RF	150bp	229	33.8	10.9	27.4	41.5	90.75
Acer platanoides	SRR12606280	30044	diploid	paired-end	poly-A	leaves	RF	150bp	225.9	28.7	6.9	24.5	40.5	91.85
Acer platanoides	SRR12606279	IGF024	diploid	paired-end	poly-A	leaves	RF	150bp	231	30.8	15.2	23.4	42.5	88.5
Acer pseudoplatanus	SRR12606278	PP001	tetraploid	paired-end	poly-A	leaves	RF	150bp	232.2	30	3.8	27	43	65.35
Acer pseudoplatanus	SRR12606277	34011	tetraploid	paired-end	poly-A	leaves	RF	150bp	225.9	33.6	4.2	30.5	42.5	75.15
Acer pseudoplatanus	SRR12606276	32074	tetraploid	paired-end	poly-A	leaves	RF	150bp	228.8	33	3	29.8	42	77.75
Vaccinium arboreum	SRR5036120	FL09-502	diploid	paired-end	rRNA depletion	roots	FR	101bp	139.5	21.2	1.3	14.7	43.5	43.8
Vaccinium arboreum	SRR5036123	FL09-502	diploid	paired-end	rRNA depletion	roots	FR	101bp	138	18.7	1.9	12.8	43.5	41.3
Vaccinium arboreum	SRR5036127	FL09-502	diploid	paired-end	rRNA depletion	roots	FR	101bp	140.5	17.2	1.4	11.3	44.5	41.35
Vaccinium corymbosum	SRR5036118	Emerald	tetraploid	paired-end	rRNA depletion	roots	FR	101bp	135.4	35.9	1.3	24.7	43	47.65
Vaccinium corymbosum	SRR5036119	Emerald	tetraploid	paired-end	rRNA depletion	roots	FR	101bp	141.8	36.9	1.2	25.6	43	36.75
Vaccinium corymbosum	SRR5036128	Emerald	tetraploid	paired-end	rRNA depletion	roots	FR	101bp	133.7	44.9	1.3	30.4	44	35.15
Arabidopsis thaliana	SRR8367087	Col-0	diploid	paired-end	rRNA depletion	aerial parts	non	150bp	234	22.9	1.2	21.6	47	65
Arabidopsis thaliana	SRR8367088	Col-0	diploid	paired-end	rRNA depletion	aerial parts	non	150bp	237.9	20.5	1.2	19.4	47	66
Arabidopsis thaliana	SRR8367089	Col-0	diploid	paired-end	rRNA depletion	aerial parts	non	150bp	236.4	25.3	1.2	23.9	47	68
Arabidopsis thaliana	SRR8367090	4XCol-0	tetraploid	paired-end	rRNA depletion	aerial parts	non	150bp	235.3	18.9	0.9	17.9	47	61
Arabidopsis thaliana	SRR8367091	4XCol-0	tetraploid	paired-end	rRNA depletion	aerial parts	non	150bp	235.4	27.8	0.9	26.3	47	67
Arabidopsis thaliana	SRR8367092	4XCol-0	tetraploid	paired-end	rRNA depletion	aerial parts	non	150bp	225.8	21.3	1.1	20.1	47	64
Accession = NCBI Sequence Read Archive (SRA) accession number; Isolate = tree ID in case of Acer, cultivar in case of Vaccinium, and genomic type in case of Arabidopsis; RF = library-type fr-firststrand; FR = library-type fr-secondstrand; M = Million; % GC = the overall % GC of all bases in all sequences; % duplications = % of non-unique sequences
