# Supplementary material for: Comparing de novo transcriptome assembly tools in di- and autotetraploid non-model plant species
Source: BMC Bioinformatics. 2021 Mar 22;22:146. doi: 10.1186/s12859-021-04078-8 (PMC7986043; doi:10.1186/s12859-021-04078-8)
Supplement: Supplementary file 2 — Additional file 2: Detailed TransRate results including the comparison to the respective reference data. [file 12859_2021_4078_MOESM2_ESM.xlsx]

## Sheet: transrate_results
Additional file 2: Detailed TransRate results including the comparison to the respective reference data (Sheet 2).
TransRate results for each assembler and species.
Species	Assembler	n_seqs	smallest	largest	n_bases	mean_len	n_under_200	n_over_1k	n_over_10k	n_with_orf	p_with_orf	mean_orf_percent	n90	n70	n50	n30	n10	gc	bases_n	proportion_n	fragments	fragments_mapped	p_fragments_mapped	good_mappings	p_good_mapping	bad_mappings	potential_bridges	bases_uncovered	p_bases_uncovered	contigs_uncovbase	p_contigs_uncovbase	contigs_uncovered	p_contigs_uncovered	contigs_lowcovered	p_contigs_lowcovered	contigs_segmented	p_contigs_segmented	score	optimal_score	cutoff	weighted
Acer platanoides (2x)	SOAPdenovo-Trans	134424	201	20319	62847129	467.529	0	12491	9	17605	0.130966	64.2512	233	303	537	1279	2460	0.41755	747909	0.0119	75281454	64770720	0.86038	51749236	0.68741	13021484	11022	2342108	0.03727	48267	0.35907	678	0.00504	6852	0.05097	27783	0.20668	0.17862	0.3759	0.13876	1.55294
Acer platanoides (2x)	TransLiG	190917	200	72807	117803091	617.038	0	30046	49	34812	0.182341	58.3344	248	465	995	1785	3292	0.4028	0	0	75281454	72553448	0.96376	69936421	0.929	2617027	31855	8049756	0.06833	58108	0.30436	8614	0.04512	25979	0.13607	37385	0.19582	0.31242	0.53911	0.15563	2.39258
Acer platanoides (2x)	Trinity	235011	201	19803	107630751	457.982	0	21297	5	32899	0.139989	66.6962	233	298	513	1183	2277	0.40631	0	0	75281454	70501647	0.93651	65491064	0.86995	5010583	50507	5276515	0.04902	69156	0.29427	7818	0.03327	24721	0.10519	49019	0.20858	0.23506	0.46376	0.21387	1.3804
Acer pseudoplatanus (4x)	SOAPdenovo-Trans	285625	201	35196	142551410	499.086	0	29512	28	36731	0.128599	58.656	235	337	636	1330	2628	0.42733	2641361	0.01853	87316050	59624598	0.68286	37067042	0.42452	22557556	29780	5412256	0.03797	123076	0.4309	906	0.00317	107592	0.37669	46153	0.16159	0.11395	0.19826	0.04307	0.3542
Acer pseudoplatanus (4x)	TransLiG	324177	200	29912	371169500	1144.96	0	116813	504	108004	0.333164	46.8205	471	1179	2025	3076	5374	0.39828	0	0	87316050	83778535	0.95949	79478141	0.91024	4300394	80039	45942973	0.12378	183470	0.56596	17595	0.05428	134361	0.41447	53921	0.16633	0.28994	0.44546	0.10947	1.16202
Acer pseudoplatanus (4x)	Trinity	587214	201	15792	322750196	549.63	0	76056	16	97683	0.16635	59.9227	247	396	762	1397	2536	0.40757	0	0	87316050	79214738	0.90722	69068509	0.79102	10146229	155212	19028738	0.05896	240410	0.40941	12606	0.02147	217417	0.37025	96842	0.16492	0.24018	0.39825	0.21173	0.44747
Vaccinium arboreum (2x)	SOAPdenovo-Trans	212652	201	16569	103224569	485.415	0	18510	23	22656	0.10654	54.5065	237	348	563	1047	2279	0.41967	533302	0.00517	38743929	30172578	0.77877	23699105	0.61169	6473473	64481	2003395	0.01941	99471	0.46776	126	0.00059	74242	0.34912	34676	0.16306	0.21075	0.26649	0.28667	1.04368
Vaccinium arboreum (2x)	TransLiG	171620	200	42011	161712736	942.272	0	49479	184	47191	0.274974	49.2467	388	859	1539	2443	4520	0.42061	0	0	38743929	33313856	0.85985	29847707	0.77038	3466149	69301	9404041	0.05815	77721	0.45287	2297	0.01338	49343	0.28751	28219	0.16443	0.29907	0.38273	0.25228	2.06046
Vaccinium arboreum (2x)	Trinity	355230	201	15812	202229743	569.292	0	48361	19	60202	0.169473	59.5006	245	418	818	1491	2856	0.42294	0	0	38743929	33212485	0.85723	26692182	0.68894	6520303	146702	11975800	0.05922	144629	0.40714	4815	0.01355	152732	0.42995	64044	0.18029	0.20356	0.33051	0.35923	0.66594
Vaccinium corymbosum (4x)	SOAPdenovo-Trans	280852	201	32319	138658169	493.705	0	24736	39	30186	0.10748	54.4713	239	356	576	1066	2392	0.41237	1071123	0.00772	80728018	59301851	0.73459	43923525	0.54409	15378326	72438	2461731	0.01775	148011	0.52701	48	0.00017	96076	0.34209	44058	0.15687	0.19482	0.22505	0.24103	0.65277
Vaccinium corymbosum (4x)	TransLiG	361369	200	44960	387167635	1071.39	0	119675	465	115588	0.319861	47.7239	455	990	1732	2817	5220	0.41558	0	0	80728018	72354242	0.89627	66847260	0.82806	5506982	144842	54334961	0.14034	231964	0.6419	23079	0.06387	164105	0.45412	48171	0.1333	0.29882	0.40726	0.09868	1.04457
Vaccinium corymbosum (4x)	Trinity	735465	201	16019	380666163	517.586	0	77216	19	114830	0.156133	61.2221	244	377	640	1156	2317	0.41583	0	0	80728018	66516535	0.82396	51568758	0.6388	14947777	315739	32114660	0.08436	396852	0.53959	21438	0.02915	355076	0.48279	124753	0.16962	0.16995	0.29518	0.30428	0.23878
Arabidopsis thaliana (2x)	SOAPdenovo-Trans	36303	201	15503	43350166	1194.12	0	16651	9	18438	0.507892	60.1097	552	1277	1823	2536	4017	0.41921	312743	0.00721	64913161	54315626	0.83674	47319292	0.72896	6996334	11370	679023	0.01566	17290	0.47627	188	0.00518	9669	0.26634	5287	0.14564	0.26602	0.37462	0.15452	6.79476
Arabidopsis thaliana (2x)	TransLiG	38470	201	19378	70992047	1845.39	0	26564	75	28458	0.739745	58.3086	1006	1749	2448	3439	5568	0.41917	0	0	64913161	63283640	0.9749	60610762	0.93372	2672878	13573	3905212	0.05501	21567	0.56062	912	0.02371	10368	0.26951	5196	0.13507	0.45239	0.5342	0.04349	10.8772
Arabidopsis thaliana (2x)	Trinity	51431	201	14403	73800848	1434.95	0	29536	10	33140	0.644358	63.5195	762	1432	1978	2737	4280	0.41981	0	0	64913161	63196462	0.97355	59187291	0.91179	4009171	15751	3468344	0.047	25438	0.4946	668	0.01299	18602	0.36169	6719	0.13064	0.46117	0.5414	0.11815	6.97909
Arabidopsis thaliana (4x)	SOAPdenovo-Trans	36442	201	15573	43735661	1200.14	0	16688	10	18489	0.507354	59.5308	551	1289	1835	2571	4091	0.4171	323306	0.00739	64225294	54456751	0.8479	47605983	0.74123	6850768	11754	630991	0.01443	17724	0.48636	139	0.00381	8743	0.23992	5334	0.14637	0.27805	0.37938	0.24856	6.36082
Arabidopsis thaliana (4x)	TransLiG	63137	201	32398	121552478	1925.22	0	44580	234	48650	0.770547	57.7177	1028	1771	2523	3638	6143	0.42081	0	0	64225294	63286404	0.98538	61641877	0.95978	1644527	26113	15878736	0.13063	44911	0.71133	6761	0.10708	28269	0.44774	8504	0.13469	0.42604	0.53041	0.03825	7.71086
Arabidopsis thaliana (4x)	Trinity	53244	201	12094	78042144	1465.75	0	31145	3	34673	0.65121	62.5873	789	1464	2007	2770	4324	0.41788	0	0	64225294	61592587	0.95901	56935639	0.8865	4656948	16771	3826629	0.04903	27418	0.51495	756	0.0142	18124	0.3404	7010	0.13166	0.45077	0.51921	0.03132	5.79403
Detailed description of each of the metrics can be found on TransRate website (https://hibberdlab.com/transrate/metrics.html).

## Sheet: transrate_with_reference
TransRate results of the comparison to the respective reference data for each assembler and species.
Transrate results comparing Arabidopsis thaliana assemblies to the reference cDNA set
Species	Assembler	CRBB_hits	n_contigs_with_CRBB	p_contigs_with_CRBB	rbh_per_reference	n_refs_with_CRBB	p_refs_with_CRBB	cov25	p_cov25	cov50	p_cov50	cov75	p_cov75	cov85	p_cov85	cov95	p_cov95	reference_coverage
Arabidopsis thaliana (2x)	SOAPdenovo-Trans	27401	27401	0.75479	0.56662	22505	0.46537	10167	0.21024	8627	0.17839	6970	0.14413	5740	0.1187	2449	0.05064	0.17939
Arabidopsis thaliana (2x)	TransLiG	34684	34684	0.90159	0.71722	22993	0.47546	11127	0.23009	10083	0.2085	8553	0.17686	7281	0.15056	3747	0.07748	0.20937
Arabidopsis thaliana (2x)	Trinity	44201	44201	0.85942	0.91402	27154	0.56151	13734	0.284	12093	0.25007	10081	0.20846	8500	0.17577	4189	0.08662	0.25197
Arabidopsis thaliana (4x)	SOAPdenovo-Trans	27441	27441	0.753	0.56744	22515	0.46558	10146	0.20981	8568	0.17717	6923	0.14316	5613	0.11607	2481	0.0513	0.17904
Arabidopsis thaliana (4x)	TransLiG	58422	58422	0.92532	1.20809	25022	0.51742	20005	0.41368	18380	0.38007	15641	0.32344	12881	0.26636	5704	0.11795	0.37778
Arabidopsis thaliana (4x)	Trinity	46358	46358	0.87067	0.95862	27429	0.5672	13731	0.28394	12064	0.24947	10028	0.20737	8385	0.17339	4202	0.08689	0.25198
Transrate reults comparing Acer assemblies to the reference protein set
Species	Assembler	CRBB_hits	n_contigs_with_CRBB	p_contigs_with_CRBB	rbh_per_reference	n_refs_with_CRBB	p_refs_with_CRBB	cov25	p_cov25	cov50	p_cov50	cov75	p_cov75	cov85	p_cov85	cov95	p_cov95	reference_coverage
Acer platanoides (2x)	SOAPdenovo-Trans	22190	22190	0.16507	0.78355	15515	0.54785	12946	0.45713	10321	0.36444	7383	0.2607	6234	0.22013	4905	0.1732	0.36894
Acer platanoides (2x)	TransLiG	40166	40166	0.21038	1.41829	16269	0.57447	13942	0.4923	11905	0.42037	10118	0.35727	9333	0.32956	8183	0.28895	0.44229
Acer platanoides (2x)	Trinity	40459	40459	0.17216	1.42864	16967	0.59912	14515	0.51254	12419	0.43852	10410	0.36758	9456	0.3339	8154	0.28792	0.45291
Acer pseudoplatanus (4x)	SOAPdenovo-Trans	26386	26386	0.09238	0.93171	16660	0.58828	13713	0.48422	9087	0.32087	4667	0.1648	3331	0.11762	2090	0.0738	0.33802
Acer pseudoplatanus (4x)	TransLiG	92372	92372	0.28494	3.26172	18228	0.64364	16586	0.58566	14913	0.52659	13159	0.46465	12327	0.43528	11073	0.391	0.57081
Acer pseudoplatanus (4x)	Trinity	87346	87346	0.14875	3.08425	19991	0.7059	17955	0.634	15603	0.55095	12902	0.45558	11452	0.40438	9481	0.33478	0.57333
Transrate reults comparing Arabidopsis thaliana assemblies to the reference protein set
Species	Assembler	CRBB_hits	n_contigs_with_CRBB	p_contigs_with_CRBB	rbh_per_reference	n_refs_with_CRBB	p_refs_with_CRBB	cov25	p_cov25	cov50	p_cov50	cov75	p_cov75	cov85	p_cov85	cov95	p_cov95	reference_coverage
Arabidopsis thaliana (2x)	SOAPdenovo-Trans	21423	21423	0.59012	0.44335	19116	0.3956	18184	0.37632	16431	0.34004	13211	0.2734	12107	0.25055	11007	0.22779	0.32993
Arabidopsis thaliana (2x)	TransLiG	29966	29966	0.77894	0.62014	19690	0.40748	19318	0.39978	18522	0.38331	17340	0.35885	16834	0.34838	16176	0.33476	0.40001
Arabidopsis thaliana (2x)	Trinity	35379	35379	0.68789	0.73217	22874	0.47338	22215	0.45974	21040	0.43542	19413	0.40175	18665	0.38627	17722	0.36676	0.43862
Arabidopsis thaliana (4x)	SOAPdenovo-Trans	21547	21547	0.59127	0.44591	19191	0.39716	18242	0.37752	16438	0.34018	13234	0.27388	12129	0.25101	11002	0.22769	0.33202
Arabidopsis thaliana (4x)	TransLiG	49335	49335	0.7814	1.02098	21533	0.44562	21082	0.43629	20208	0.4182	19024	0.3937	18504	0.38294	17855	0.36951	0.43174
Arabidopsis thaliana (4x)	Trinity	37187	37187	0.69843	0.76958	23028	0.47656	22302	0.46154	21095	0.43656	19462	0.40276	18688	0.38675	17774	0.36783	0.44166
Detailed description of each of the metrics can be found on TransRate website (https://hibberdlab.com/transrate/metrics.html).
