# Supplementary material for: Comparing de novo transcriptome assembly tools in di- and autotetraploid non-model plant species
Source: BMC Bioinformatics. 2021 Mar 22;22:146. doi: 10.1186/s12859-021-04078-8 (PMC7986043; doi:10.1186/s12859-021-04078-8)
Supplement: Supplementary file 3 — Additional file 3: Detailed BUSCO results for each assembler and species. [file 12859_2021_4078_MOESM3_ESM.xlsx]

## Sheet: BUSCO results
Additional file 3: BUSCO results for each assembler and species.
Species	Assembler	complete	complete_single	complete_duplicated	fragmented	missing	p_duplicated
Acer platanoides (2x)	SOAPdenovo-Trans	1266	1125	141	327	733	0.111374
Acer platanoides (2x)	TransLiG	1613	790	823	187	526	0.510229
Acer platanoides (2x)	Trinity	1540	960	580	220	566	0.376623
Acer pseudoplatanus (4x)	SOAPdenovo-Trans	774	551	223	579	973	0.288114
Acer pseudoplatanus (4x)	TransLiG	2044	353	1691	89	193	0.827299
Acer pseudoplatanus (4x)	Trinity	1692	507	1185	310	324	0.700355
Vaccinium arboreum (2x)	SOAPdenovo-Trans	599	525	74	506	1224	0.123539
Vaccinium arboreum (2x)	TransLiG	1368	815	553	328	630	0.40424
Vaccinium arboreum (2x)	Trinity	1248	734	514	405	673	0.411859
Vaccinium corymbosum (4x)	SOAPdenovo-Trans	669	591	78	532	1125	0.116592
Vaccinium corymbosum (4x)	TransLiG	1558	424	1134	277	491	0.727856
Vaccinium corymbosum (4x)	Trinity	1371	442	929	402	553	0.677608
Arabidopsis thaliana (2x)	SOAPdenovo-Trans	1932	1783	149	152	242	0.0771222
Arabidopsis thaliana (2x)	TransLiG	2115	1361	754	48	163	0.356501
Arabidopsis thaliana (2x)	Trinity	2058	1307	751	95	173	0.364917
Arabidopsis thaliana (4x)	SOAPdenovo-Trans	1955	1794	161	146	225	0.0823529
Arabidopsis thaliana (4x)	TransLiG	2147	533	1614	31	148	0.751747
Arabidopsis thaliana (4x)	Trinity	2051	1240	811	117	158	0.395417
The metrics are explained at https://busco.ezlab.org/busco_userguide.html#interpreting-the-results
p_duplicated = proportion of complete duplicated BUSCOs from all complete BUSCOs.

## Sheet: BUSCO results after clustering
BUSCOs after clustering with cd-hit-est with 95% sequence identity threshold
Species	Assembler	complete	complete_single	complete_duplicated	fragmented	missing	p_duplicated
Acer platanoides (2x)	SOAPdenovo-Trans	1239	1150	89	339	748	0.0718321
Acer platanoides (2x)	TransLiG	1608	1189	419	188	530	0.260572
Acer platanoides (2x)	Trinity	1532	1212	320	226	568	0.208877
Acer pseudoplatanus (4x)	SOAPdenovo-Trans	831	670	161	543	952	0.193742
Acer pseudoplatanus (4x)	TransLiG	2048	986	1062	81	197	0.518555
Acer pseudoplatanus (4x)	Trinity	1683	928	755	315	328	0.448604
Vaccinium arboreum (2x)	SOAPdenovo-Trans	599	546	53	504	1223	0.0884808
Vaccinium arboreum (2x)	TransLiG	1372	1040	332	320	634	0.241983
Vaccinium arboreum (2x)	Trinity	1248	910	338	399	679	0.270833
Vaccinium corymbosum (4x)	SOAPdenovo-Trans	674	619	55	528	1124	0.0816024
Vaccinium corymbosum (4x)	TransLiG	1564	855	709	269	493	0.453325
Vaccinium corymbosum (4x)	Trinity	1376	853	523	397	553	0.380087
Arabidopsis thaliana (2x)	SOAPdenovo-Trans	1928	1822	106	153	245	0.0549793
Arabidopsis thaliana (2x)	TransLiG	2079	1544	535	67	180	0.257335
Arabidopsis thaliana (2x)	Trinity	2035	1480	555	98	193	0.272727
Arabidopsis thaliana (4x)	SOAPdenovo-Trans	1950	1841	109	146	230	0.0558974
Arabidopsis thaliana (4x)	TransLiG	2113	1461	652	37	176	0.308566
Arabidopsis thaliana (4x)	Trinity	2024	1451	573	132	170	0.283103
