# Supplementary material for: Comparing de novo transcriptome assembly tools in di- and autotetraploid non-model plant species
Source: BMC Bioinformatics. 2021 Mar 22;22:146. doi: 10.1186/s12859-021-04078-8 (PMC7986043; doi:10.1186/s12859-021-04078-8)
Supplement: Supplementary file 5 — Additional file 5: Number of genetic variants for each species computed with KisSplice. [file 12859_2021_4078_MOESM5_ESM.xlsx]

## Sheet: Tabelle1
Additional file 5: Number of genetic variants for each species computed with KisSplice.
Species	SNPs	Alternative splicing (AS)	Inexact tandem repeats	Short indels (<3nt)	All others*
A. platanoides (2x)	144541	10050	108	24106	847
A. pseudoplatanus (4x)	571648	60467	382	88689	4158
V. arboreum (2x)	108801	8706	48	6700	333
V. corymbosum (4x)	351211	26373	310	24401	1760
A. thaliana (2x)	22719	17837	34	18737	191
A. thaliana (4x)	23185	19258	63	19186	204
* All others, composed by a shorter path of length > 2k not being a SNP
