# Supplementary material for: Comparing de novo transcriptome assembly tools in di- and autotetraploid non-model plant species
Source: BMC Bioinformatics. 2021 Mar 22;22:146. doi: 10.1186/s12859-021-04078-8 (PMC7986043; doi:10.1186/s12859-021-04078-8)
Supplement: Supplementary file 6 — Additional file 6: Analysis of transcripts after different clustering methods [file 12859_2021_4078_MOESM6_ESM.xlsx]

## Sheet: Tabelle1
Additional File 6: Analysis of transcripts after different clustering methods
cd-hit-est 95% sequence identity		Transcripts original	Representative transcripts	Proportion of representative transcripts
Acer platanoides (2x)	SOAPdenovo-Trans	140965	133468	0.946817
Acer platanoides (2x)	TransLiG	190917	150639	0.789029
Acer platanoides (2x)	Trinity	235011	199458	0.848718
Acer pseudoplatanus (4x)	SOAPdenovo-Trans	301067	282074	0.936914
Acer pseudoplatanus (4x)	TransLiG	324177	217150	0.66985
Acer pseudoplatanus (4x)	Trinity	587214	478481	0.814832
Vaccinium arboreum (2x)	SOAPdenovo-Trans	212652	210931	0.991907
Vaccinium arboreum (2x)	TransLiG	171620	135758	0.791038
Vaccinium arboreum (2x)	Trinity	355230	301778	0.849528
Vaccinium corymbosum (4x)	SOAPdenovo-Trans	280852	278186	0.990507
Vaccinium corymbosum (4x)	TransLiG	361369	221689	0.61347
Vaccinium corymbosum (4x)	Trinity	735465	508066	0.690809
Arabidopsis thaliana (2x)	SOAPdenovo-Trans	36303	35725	0.984078
Arabidopsis thaliana (2x)	TransLiG	38470	32728	0.850741
Arabidopsis thaliana (2x)	Trinity	51431	45578	0.886197
Arabidopsis thaliana (4x)	SOAPdenovo-Trans	36442	35872	0.984359
Arabidopsis thaliana (4x)	TransLiG	63137	37850	0.59949
Arabidopsis thaliana (4x)	Trinity	53244	46826	0.879461
Trinity assembly clustering	Transcripts	Genes	Isoforms per gene	Proportion of unique genes
Acer platanoides (2x)	235011	180722	1.3004	0.768994
Acer pseudoplatanus (4x)	587214	396189	1.48216	0.674693
Vaccinium arboreum (2x)	355230	244343	1.45382	0.687844
Vaccinium corymbosum (4x)	735465	501660	1.46606	0.682099
Arabidopsis thaliana (2x)	51431	29445	1.74668	0.572515
Arabidopsis thaliana (4x)	53244	29167	1.82549	0.547799
TransLiG assembly clustering	Transcripts	Genes	Isoforms per gene	Proportion of unique genes
Acer platanoides (2x)	190917	165398	1.15429	0.866335
Acer pseudoplatanus (4x)	324177	232386	1.39499	0.716849
Vaccinium arboreum (2x)	171620	133639	1.28421	0.778691
Vaccinium corymbosum (4x)	361369	259932	1.39024	0.719298
Arabidopsis thaliana (2x)	38470	27278	1.41029	0.709072
Arabidopsis thaliana (4x)	63137	44625	1.41483	0.706796
