# Supplementary material for: Comparing de novo transcriptome assembly tools in di- and autotetraploid non-model plant species
Source: BMC Bioinformatics. 2021 Mar 22;22:146. doi: 10.1186/s12859-021-04078-8 (PMC7986043; doi:10.1186/s12859-021-04078-8)
Supplement: Supplementary file 7 — Additional file 7: Analysis of clusters produced with cd-hit-est (95% sequence identity (-c), 95% length difference cutoff (-S), 95% alignment coverage (-aS) [file 12859_2021_4078_MOESM7_ESM.xlsx]

## Sheet: Sheet 1
Additional file 7: Analysis of clusters produced with cd-hit-est (95% sequence idendity (-c), 95% length difference cutoff (-S), 95 % alignment coverage (-aS)
Species	Assembler	# seq	p contigs < 300bp	# seq in clstr > 1	# clstr >1	p seqs in clstr > 1	p of transcripts representing alleles	p of representative transcripts
Acer platanoides (2x)	SOAPdenovo-Trans	134424	0.56934	667	327	0.00496191	0.00252931	0.997471
Acer platanoides (2x)	TransLiG	190917	0.451186	29105	13262	0.152448	0.0829837	0.917016
Acer platanoides (2x)	Trinity	235011	0.570454	19624	9474	0.0835025	0.0431895	0.956811
Acer pseudoplatanus (4x)	SOAPdenovo-Trans	285625	0.528217	2710	1336	0.00948796	0.0048105	0.995189
Acer pseudoplatanus (4x)	TransLiG	324177	0.2169	97810	42813	0.301718	0.169651	0.830349
Acer pseudoplatanus (4x)	Trinity	587214	0.454647	57683	27398	0.0982316	0.051574	0.948426
Vaccinium arboreum (2x)	SOAPdenovo-Trans	212652	0.458166	850	420	0.00399714	0.00202208	0.997978
Vaccinium arboreum (2x)	TransLiG	171620	0.219281	25965	12400	0.151294	0.0790409	0.920959
Vaccinium arboreum (2x)	Trinity	355230	0.442274	23107	11060	0.065048	0.0339132	0.966087
Vaccinium corymbosum (4x)	SOAPdenovo-Trans	280852	0.445455	1412	697	0.00502756	0.00254582	0.997454
Vaccinium corymbosum (4x)	TransLiG	361369	0.17235	98251	44877	0.271886	0.147699	0.852301
Vaccinium corymbosum (4x)	Trinity	735465	0.427039	89011	42249	0.121027	0.0635815	0.936418
Arabidopsis thaliana (2x)	SOAPdenovo-Trans	36303	0.177837	427	209	0.0117621	0.00600501	0.993995
Arabidopsis thaliana (2x)	TransLiG	38470	0.045464	6083	2874	0.158123	0.0834156	0.916584
Arabidopsis thaliana (2x)	Trinity	51431	0.093465	5058	2400	0.0983454	0.0516809	0.948319
Arabidopsis thaliana (4x)	SOAPdenovo-Trans	36442	0.178366	382	187	0.0104824	0.00535097	0.994649
Arabidopsis thaliana (4x)	TransLiG	63137	0.0323424	20558	9578	0.325609	0.173908	0.826092
Arabidopsis thaliana (4x)	Trinity	53244	0.0921043	5444	2578	0.102246	0.0538277	0.946172
# seq = number of transcripts; p contigs < 300 bp = proportion of transcripts smaller than 300 bp; # seq in clstr > 1 = number of transcripts that are part of a clusters that contains more than one transcript ; # clstr > 1 = number of clusters that contain more than one transcript; p seqs in clstr > 1 = proportion of transcripts in clusters containing more than one transcript
